# Supplementary material for: SARS-CoV-2 inhibits induction of the MHC class I pathway by targeting the STAT1-IRF1-NLRC5 axis
Source: Nat Commun. 2021 Nov 15;12:6602. doi: 10.1038/s41467-021-26910-8 (PMC8594428; doi:10.1038/s41467-021-26910-8)
Supplement: Supplementary file 4 — Source Data [file 41467_2021_26910_MOESM4_ESM.xlsx]

## Sheet: Fig. 1d
Fig. 1d
P values are calculated by Benjamini-Hochberg adjusted two-sided Wald-test
	NLRC5			HLA-A
	SARS-CoV-2 vs Mock (24 h)			SARS-CoV-2 vs Mock (24 h)
	Fold change	0.9656		Fold change	1.1494
	p value	1	NS	p value	1	NS
	IAV vs Mock (12 h)			IAV vs Mock (12 h)
	Fold change	3.0645		Fold change	1.1034
	p value	0.00042	***	p value	0.638	NS
	IAVdNS1 vs Mock (12 h)			IAVdNS1 vs Mock (12 h)
	Fold change	46.6674		Fold change	2.1228
	p value	5.61e-54	****	p value	3.85e-07	****
	HLA-B			HLA-C
	SARS-CoV-2 vs Mock (24 h)			SARS-CoV-2 vs Mock (24 h)
	Fold change	1.2919		Fold change	1.0686
	p value	1	NS	p value	1	NS
	IAV vs Mock (12 h)			IAV vs Mock (12 h)
	Fold change	1.9979		Fold change	1.1556
	p value	3.78e-05	****	p value	0.266	NS
	IAVdNS1 vs Mock (12 h)			IAVdNS1 vs Mock (12 h)
	Fold change	15.4527		Fold change	3.2453
	p value	1.07e-87	****	p value	9.6e-35	****
	TAP1			PSMB9
	SARS-CoV-2 vs Mock (24 h)			SARS-CoV-2 vs Mock (24 h)
	Fold change	1.3391		Fold change	2.0112
	p value	0.683	NS	p value	0.354	NS
	IAV vs Mock (12 h)			IAV vs Mock (12 h)
	Fold change	2.3283		Fold change	1.2082
	p value	2.25e-10	****	p value	0.745	NS
	IAVdNS1 vs Mock (12 h)			IAVdNS1 vs Mock (12 h)
	Fold change	20.5592		Fold change	37.3692
	p value	2.69e-151	****	p value	4.85e-31	****

## Sheet: Fig. 2a
Fig. 2a
P values are calculated by two-tailed unpaired t-test
	SARS-CoV-2 E
	SARS-CoV-2
	0	8	24		(h)
	1	13.424	11.371
	1.1209	14.047	7.4811
	1.4393	12.87	9.4228
P values relative to 0 h		4.65174e-06	0.00188496
	HLA-A
	SARS-CoV-2				poly I:C
	0	8	24		0	8	24	(h)
	1	0.69179	0.33169		1	1.02562	2.0764
	0.91909	0.79585	0.37989		1.08479	0.93386	2.07186
	1.03537	0.71594	0.36983		1.35577	0.96814	2.54357
P values relative to 0 h		0.00581044	7.55589e-05			0.196943	0.00464602
	HLA-B
	SARS-CoV-2				poly I:C
	0	8	24		0	8	24	(h)
	1	0.8433	0.3697		1	1.0181	3.0465
	1.0718	0.9492	0.3936		0.8975	0.9372	3.0657
	1.1087	0.8489	0.3344		0.9773	0.938	3.3028
P values relative to 0 h		0.0186286	4.38001e-05			0.887894	1.58193e-05
	B2M
	SARS-CoV-2				poly I:C
	0	8	24		0	8	24	(h)
	1	1.0686	0.4925		1	1.15466	1.44317
	0.929	1.067	0.5002		0.95324	0.96212	1.40299
	0.9365	0.8893	0.4926		1.02554	0.80829	1.65738
P values relative to 0 h		0.450612	3.47768e-05			0.869711	0.00340613
	TAP1
	SARS-CoV-2				poly I:C
	0	8	24		0	8	24	(h)
	1	0.4567	0.2354		1	4.29417	48.2807
	0.922	0.5384	0.2078		1.00025	2.92839	66.1766
	0.9435	0.599	0.2404		1.03848	3.14085	63.7168
P values relative to 0 h		0.000861076	8.81566e-06			0.00453074	0.000478491
	PSMB9
	SARS-CoV-2				poly I:C
	0	8	24		0	8	24	(h)
	1	0.706755	0.326768		1	1.14739	6.7099
	1.00343	0.718087	0.321378		1.22966	1.09346	6.72666
	1.02053	0.774399	0.338343		1.31763	1.01699	8.22394
P values relative to 0 h		0.000230051	1.20296e-07			0.397599	0.00029315

## Sheet: Fig. 2b
Fig. 2b
P values are calculated by two-tailed unpaired t-test
	NLRC5
	SARS-CoV-2				poly I:C
	0	8	24		0	8	24	(h)
	1	0.7479	0.2865		1	1.6655	14.657
	1.9215	0.8894	0.3158		0.6602	1.6777	15.299
	1.6092	0.9891	0.4102		0.8605	1.6048	13.536
P values relative to 0 h		0.0856097	0.0127105			0.00132491	1.29264e-05
	STAT1
	SARS-CoV-2				poly I:C
	0	8	24		0	8	24	(h)
	1	0.91054	1.17362		1	1.22009	9.36602
	1.26602	1.05735	1.09689		0.89903	1.61742	9.41413
	0.96488	1.09925	1.01056		1.05489	1.51245	10.0843
P values relative to 0 h		0.648522	0.882389			0.0216861	3.34381e-06
	IRF1
	SARS-CoV-2				poly I:C
	0	8	24		0	8	24	(h)
	1	0.45983	0.36922		1	1.66009	5.75316
	1.26276	0.4495	0.40111		0.78975	1.81667	4.3178
	1.25922	0.48349	0.41257		0.76817	1.48215	4.92685
P values relative to 0 h		0.00126072	0.000894734			0.00276564	0.000603972

## Sheet: Fig. 3a
Fig. 3a

## Sheet: Fig. 3b
Fig. 3b
P values are calculated by two-tailed unpaired t-test
	Calu-3
IFNB	CoV2				ZIKV				TULV				Poly I:C
	0	8	24		0	8	24		0	8	24		0	8	24	(h)
	1	1.7475	4.6639		1	0.800139	11.3601		1	1.00717	0.758692		1	231.42	894.29
	1.1476	2.0517	3.9155		0.480324	1.41806	11.4989		0.937977	0.59033	0.751853		0.9343	229.08	894.6
	0.7859	1.5986	4.3448		0.683733	0.996704	9.58046		1.44523	0.802967	1.51373		1.4345	177.92	1106.4
P values relative to 0 h of each group		0.0083997	0.000158734			0.213193	9.21247e-05			0.176794	0.709558			0.00026537	0.000167106
IL6	CoV2				ZIKV				TULV				Poly I:C
	0	8	24		0	8	24		0	8	24		0	8	24	(h)
	1	0.65	0.1547		1	1.15126	0.74342		1	1.24941	0.358575		1	7.5076	18.767
	1.0552	0.6556	0.1884		1.22945	1.18688	0.687149		1.1585	1.04318	0.373273		0.822	6.8226	18.414
	1.2931	0.7278	0.2137		0.76597	1.10901	0.195058		1.14514	1.5785	0.501633		0.9308	4.973	19.454
P values relative to 0 h of each group		0.00934056	0.000527326			0.329292	0.106147			0.312828	0.000534568			0.00190078	5.29391e-07
	Caco-2
IFNB	CoV2				ZIKV				TULV				Poly I:C
	0	8	24		0	8	24		0	8	24		0	8	24	(h)
	1	1.7668	4.1694		1	2.64038	2.44755		1	1.42322	1.28304		1	46.358	611.24
	1.3969	1.7559	2.7963		0.96013	0.92771	2.60207		1.9203	1.43402	1.37138		0.5494	48.117	503.43
	0.9859	1.1343	4.069		1.00921	1.49148	3.16626		1.36381	2.69696	1.20049		0.7292	40.38	459.59
P values relative to 0 h of each group		0.16284	0.00525561			0.239135	0.00133161			0.44514	0.626846			4.67079e-05	0.000312463
IL6	CoV2				ZIKV				TULV				Poly I:C
	0	8	24		0	8	24		0	8	24		0	8	24	(h)
	1	1.9465	4.5937		1	2.64038	2.44755		1	1.26317	0.525339		1	19.628	97.299
	1.3969	1.9346	3.0808		0.96013	0.92771	2.60207		1.47378	1.31383	0.984046		2.2886	24.865	77.202
	0.9859	1.2497	4.483		1.00921	1.49148	3.16626		1.14396	1.22676	0.409665		1.5391	20.569	77.363
P values relative to 0 h of each group		0.0943432	0.00442326			0.239135	0.00133161			0.685883	0.0652505			0.000264636	0.000249224

## Sheet: Fig. 3c
Fig. 3c

## Sheet: Fig. 3d
Fig. 3d
P values are calculated by two-tailed unpaired t-test
	Nuclear STAT1
	Empty	Nsp1	Nsp15	ORF6	ORF8	N
	77.9993	32.9876	73.7527	32.9876	38.6008	75.2283
	78.3654	26.5166	75.3254	26.5166	60.4172	46.7732
	79.6007	85.0627	73.8749	30.1203	64.0328	71.2557
	80.3744	80.4105	85.0087	33.4984	81.3083	78.8471
	72.0623	79.35	87.616	27.9385	78.5572	64.6641
	73.8371	73.3065	72.4903	38.4065	64.1085	62.0112
	79.6343	79.7662	77.2968	22.1968	54.5729	76.6987
	72.8905	57.2295	61.1295	22.202	67.6358	78.1811
	82.0309	62.922	81.474	12.1352	34.6414	73.2341
	58.6624	79.4996	75.4075	32.8571	68.1402	67.7575
	94.5399	78.9122	69.6822	32.0069	77.2662	68.8936
	81.5391	77.7751	81.414	28.002	49.3438	74.4943
	77.4314	66.1218	83.0366	31.7494	40.0804	76.6263
	76.7252	72.4806	75.8341	14.8522	48.5799	77.4141
	72.656	64.8176	66.8698	22.5811	70.109	60.556
	64.0292	80.7867	72.6713	21.1802	68.4609	73.3427
	73.2039	65.7433	65.5647	35.3023	31.9221	75.6041
	63.5182	66.2495	72.9392	31.6337	74.3332	76.3069
	74.5875	57.1069	64.9644	16.276	71.5888	74.4817
	75.6486	76.5952	86.0344	32.8574	74.3508	69.9529
	82.1004	66.115	67.4327	30.5857	48.9692	73.7359
	70.9395	57.6903	70.9371	32.1345	67.9274	80.9099
	77.1623	61.7045	76.2627	31.5077	75.8943	82.0373
	76.5593	65.4739	74.4078	29.5327	71.2294	67.0694
	82.7345	65.1942	77.2507	30.6979	58.4624	83.0147
	86.0521	59.7896	76.2552	27.5138	57.4203	69.1073
	63.1443	68.7175	70.6203	27.1647	49.9354	65.0757
	83.4703	77.6568	79.1899	30.5214	38.4375	76.3794
	68.7322	70.1226	63.0008	23.4692	73.427	64.1822
	77.7033	65.0741	59.318	23.4619	63.7864	67.7325
P values relative to Empty control		0.00273958	0.287593	9.01958e-35	2.97744e-06	0.0335515

## Sheet: Fig. 3e
Fig. 3e
P values are calculated by two-tailed unpaired t-test
	STAT1
	0		6		24		(h)
	Empty	ORF6	Empty	ORF6	Empty	ORF6
	1	1.13	3.49725	2.76853	6.9	5.74
	1.17	0.93	3.62428	2.80246	7.8	5.87
	1.08	0.92	3.4756	2.90388	7.53	5.7
P values relative to Empty controls of each group				0.000329761		0.00378988

## Sheet: Fig. 3f
Fig. 3f

## Sheet: Fig. 4a
Fig. 4a
P values are calculated by two-tailed unpaired t-test
	Fold
	IRF1-GAS
	Mock	IFN gamma stimulation
	Empty	Empty	Nsp1	Nsp15	ORF6	ORF8	N
	1	18.77	13.26	26.84	3.01	14.96	20.52
	1.27	21.14	12.41	25	3.19	14.23	26.18
	1.32	25.51	13.41	23.44	2.31	15.45	28.73
P value of Empty (IFNg) relative to Empty (mock) control		0.000477829
P values relative to Empty (IFNg) control			0.0117508	0.210344	0.000679083	0.0259669	0.346164
	Percentage
	IRF1-GAS
	IFN gamma stimulation
	Empty	Nsp1	Nsp15	ORF6	ORF8	N
	100	59.7305	115.068	12.9965	68.2401	115.301
	100	50.3416	98.0098	8.80276	37.3082	95.1498
	100	49.5956	121.715	9.92282	47.4686	96.2033
P values relative to Empty (IFNg) control		0.00013725	0.175767	2.3144e-07	0.00575942	0.751858

[truncated: 25 more sheets: Fig. 4b, Fig. 4c, Fig. 4d, Fig. 4e, Fig. 5a, Fig. 5b, Fig. 5d, Fig. 5e, Fig. 6b, Fig. 6c, Fig. 6d, Fig. 6e, Fig. 6f, Fig. 7a, Fig. 7c, Fig. 7d, Supp. Fig. 2, Supp. Fig. 3a, Supp. Fig. 3b, Supp. Fig. 6a …]
